# Supplementary material for: Investigating Morphological and Physiological Responses to Stress in Begonia semperflorens
Source: Int J Mol Sci. 2025 Apr 9;26(8):3514. doi: 10.3390/ijms26083514 (PMC12026712; doi:10.3390/ijms26083514)
Supplement: Supplementary file 1 [file ijms-26-03514-s001.zip]

Archive with 1 entries (1 files):
- ijms-3506251-supplementary.pdf
